# Supplementary material for: A Model-Based Method for Gene Dependency Measurement
Source: PLoS One. 2012 Jul 19;7(7):e40918. doi: 10.1371/journal.pone.0040918 (PMC3400631; doi:10.1371/journal.pone.0040918)
Supplement: Figure S2 — The recovered regulation network with 60% precision using E.coli dataset. Pink and blue circles correspond to the transcription factors and target genes respectively. The size of the circle corresponds to the out-degree of gene in this network. Green arrows represent the interactions including in RegulonDB. (ZIP) [file pone.0040918.s002.zip › S2/S2.txt]

TFs Targets edges.a
cspC_b1823_at b1824_at 0
ymfL_b1147_at ymfM_b1148_at 0
ydaK_b1339_at b1337_at 0
b1747_at b1746_at 0
ydaK_b1339_at b1341_at 0
ydaK_b1339_at ydaH_b1336_at 0
fliA_b1922_at fliZ_b1921_at 0
ymfN_b1149_at ymfM_b1148_at 0
ydaK_b1339_at ydaJ_b1338_at 0
ydaK_b1339_at b1342_at 0
b1747_at cstC_b1748_at 0
fnr_b1334_at ynaJ_b1332_at 0
ymfL_b1147_at ymfN_b1149_at 0
ymfN_b1149_at ymfL_b1147_at 0
fliA_b1922_at fliD_b1924_at 0
fliA_b1922_at flgK_b1082_at 0
ydaK_b1339_at ydaL_b1340_at 0
ydaK_b1339_at dbpA_b1343_at 0
fliA_b1922_at flgE_b1076_at 0
ymfL_b1147_at ymfJ_b1144_at 0
b1747_at b1745_at 0
flhC_b1891_at flhD_b1892_at 0
flhD_b1892_at flhC_b1891_at 0
fliA_b1922_at flgC_b1074_at 0
fliA_b1922_at flgN_b1070_at 0
fliA_b1922_at flgB_b1073_at 0
yheN_b3345_at yheM_b3344_at 0
fliA_b1922_at fliS_b1925_at 0
ydaK_b1339_at ynaJ_b1332_at 0
yneJ_b1526_at b1640_at 0
fnr_b1334_at ydaA_b1333_at 0
fliA_b1922_at fliJ_b1942_at 0
ydaK_b1339_at ogt_b1335_at 0
fliA_b1922_at fliK_b1943_at 0
ymfN_b1149_at ymfO_b1151_at 0
fnr_b1334_at b1342_at 0
fliA_b1922_at flgL_b1083_at 0
fliA_b1922_at flgG_b1078_at 0
fliA_b1922_at cheW_b1887_at 0
fnr_b1334_at ogt_b1335_at 0
fliA_b1922_at flgM_b1071_at 0
fliA_b1922_at fliN_b1946_at 0
fliA_b1922_at flgH_b1079_at 0
b1399_at b1400_at 0
fliA_b1922_at cheR_b1884_at 0
b1747_at b1488_at 0
ydaK_b1339_at ydaA_b1333_at 0
fliA_b1922_at flxA_b1566_at 0
nac_b1988_at amtB_b0451_at 0
fliA_b1922_at cheZ_b1881_at 0
fliA_b1922_at flgD_b1075_at 0
fliA_b1922_at cheB_b1883_at 0
fliA_b1922_at fliP_b1948_at 0
fliA_b1922_at fliM_b1945_at 0
yheN_b3345_at yheO_b3346_at 0
yheO_b3346_at yheN_b3345_at 0
b1747_at b1484_at 0
fliA_b1922_at fliF_b1938_at 0
fnr_b1334_at ydaK_b1339_at 0
ydaK_b1339_at fnr_b1334_at 0
uidA_b1617_at b1433_at 0
fliA_b1922_at flgJ_b1081_at 0
uidA_b1617_at bisZ_b1872_at 0
fnr_b1334_at b1341_at 0
ycjC_b1299_at ycjL_b1298_at 0
fliA_b1922_at flgF_b1077_at 0
fnr_b1334_at ydaL_b1340_at 0
ydaK_b1339_at b1484_at 0
fliA_b1922_at flgA_b1072_at 0
b1747_at ydjS_b1744_at 0
ymfL_b1147_at b1141_at 0
b0373_s_at tra5_1_b0372_s_at 0
uidA_b1617_at uidC_b1615_at 0
uidA_b1617_at uidB_b1616_at 0
ymfL_b1147_at ymfO_b1151_at 0
fliA_b1922_at motA_b1890_at 0
fliA_b1922_at flgI_b1080_at 0
fliA_b1922_at fliL_b1944_at 0
ymfN_b1149_at b1141_at 0
fnr_b1334_at ydaJ_b1338_at 0
fliA_b1922_at cheA_b1888_at 0
ttk_b3641_at dfp_b3639_at 0
ymfN_b1149_at ymfJ_b1144_at 0
uidA_b1617_at lhr_b1653_at 0
fliA_b1922_at ycgR_b1194_at 0
fnr_b1334_at ydaH_b1336_at 0
fliA_b1922_at motB_b1889_at 0
b1284_at aroD_b1693_at 0
fliA_b1922_at fliG_b1939_at 0
fliA_b1922_at cheY_b1882_at 0
fliA_b1922_at tap_b1885_at 0
pspC_b1306_at pspB_b1305_at 0
yhjB_b3520_at yicK_b3659_at 0
purR_b1658_at b1686_at 0
yheO_b3346_at yheM_b3344_at 0
ymfL_b1147_at ymfH_b1142_at 0
yneJ_b1526_at yeiC_b2166_at 0
b0373_s_at yi22_4_b2860_s_at 0
dnaA_b3702_at rfaQ_b3632_at 0
fnr_b1334_at dbpA_b1343_at 0
yneJ_b1526_at b1433_at 0
fliA_b1922_at b1742_at 0
nac_b1988_at yedL_b1932_at 0
rstA_b1608_at rstB_b1609_at 0
fnr_b1334_at b1337_at 0
b1747_at b1487_at 0
ydaK_b1339_at yeaW_b1802_at 0
fliA_b1922_at fliH_b1940_at 0
uidA_b1617_at ydbU_b1395_at 0
uidA_b1617_at yohG_b2138_at 0
ymfN_b1149_at intE_b1140_at 0
ymfL_b1147_at intE_b1140_at 0
purR_b1658_at b1729_at 0
yidP_b3684_at glvC_b3683_at 0
fliA_b1922_at fliT_b1926_at 0
ymfN_b1149_at ymfR_b1150_at 0
ttk_b3641_at dut_b3640_at 0
b1747_at b1008_at 0
b1747_at b1486_at 0
uidA_b1617_at ydiF_b1694_at 0
fliA_b1922_at fliQ_b1949_at 0
yhiF_b3507_at yhiD_b3508_at 0
purR_b1658_at pyrF_b1281_at 0
fliA_b1922_at fliO_b1947_at 0
b1978_at yneJ_b1526_at 0
yneJ_b1526_at b1978_at 0
ycfX_b1119_at ycfW_b1118_at 0
uidA_b1617_at yneJ_b1526_at 0
yneJ_b1526_at uidA_b1617_at 0
fliA_b1922_at b1904_at 0
yneJ_b1526_at b1525_at 0
uidA_b1617_at yeaW_b1802_at 0
yneJ_b1526_at yeaL_b1789_at 0
fliA_b1922_at flhB_b1880_at 0
ydaK_b1339_at b1485_at 0
uidA_b1617_at b1397_at 0
ymfN_b1149_at ymfH_b1142_at 0
b1747_at b1483_at 0
fliA_b1922_at flhA_b1879_at 0
yjbK_b4046_at yiaF_b3554_at 0
b1284_at b1688_at 0
ydaK_b1339_at b1487_at 0
rhaR_b3906_at yijF_b3944_at 0
uidA_b1617_at b1360_at 0
yhjB_b3520_at yiiG_b3896_at 0
b2248_at wzb_b2061_at 0
purR_b1658_at aroH_b1704_at 0
yneJ_b1526_at uidB_b1616_at 0
uidA_b1617_at maoC_b1387_at 0
b2248_at yohG_b2138_at 0
yneJ_b1526_at b1486_at 0
b1747_at b1442_at 0
uidA_b1617_at ompG_b1319_at 0
fliA_b1922_at fliE_b1937_at 0
yneJ_b1526_at ydjZ_b1752_at 0
b1747_at b1441_at 0
purR_b1658_at purT_b1849_at 0
ydaK_b1339_at b1442_at 0
ydaK_b1339_at narV_b1465_at 0
uidA_b1617_at yecK_b1873_at 0
yneJ_b1526_at ydjY_b1751_at 0
ydaK_b1339_at narH_b1225_at 0
yneJ_b1526_at ompG_b1319_at 0
ydaK_b1339_at b1483_at 0
ydaK_b1339_at wza_b2062_at 0
csgD_b1040_at trpE_b1264_at 0
uidA_b1617_at yeiC_b2166_at 0
b2248_at yeaN_b1791_at 0
ydaK_b1339_at ydiB_b1692_at 0
fliA_b1922_at flhE_b1878_at 0
ydaK_b1339_at narG_b1224_at 0
yneJ_b1526_at ydaH_b1336_at 0
yneJ_b1526_at feaB_b1385_at 0
yneJ_b1526_at lhr_b1653_at 0
b2248_at uidA_b1617_at 0
uidA_b1617_at b2248_at 0
ydaK_b1339_at b1008_at 0
nac_b1988_at trpL_b1265_at 0
ydaK_b1339_at b1746_at 0
fliA_b1922_at flhC_b1891_at 0
uidA_b1617_at b1398_at 0
b1978_at uidC_b1615_at 0
cbl_b1987_at nac_b1988_at 0
nac_b1988_at cbl_b1987_at 0
fliA_b1922_at tar_b1886_at 0
gcvR_b2479_at bcp_b2480_at 0
yneJ_b1526_at ycbN_b0935_at 0
yrbA_b3190_at aroK_b3390_at 0
yneJ_b1526_at b1442_at 0
b1747_at b1009_at 0
purR_b1658_at pntB_b1602_at 0
uidA_b1617_at feaB_b1385_at 0
yneJ_b1526_at yeaW_b1802_at 0
b1747_at b1485_at 0
csgD_b1040_at trpD_b1263_at 0
ydaK_b1339_at b1009_at 0
b1747_at b1443_at 0
yneJ_b1526_at b1009_at 0
ydaK_b1339_at lhr_b1653_at 0
yneJ_b1526_at b1565_at 0
b1696_at ydiQ_b1697_at 0
yneJ_b1526_at b1371_at 0
b0373_s_at yi21_5_b3044_s_at 0
b1696_at b1543_at 0
ydaK_b1339_at b1191_at 0
yneJ_b1526_at ynjA_b1753_at 0
yhiF_b3507_at yhiU_b3513_at 0
ydaK_b1339_at flhA_b1879_at 0
b1284_at sppA_b1766_at 0
uidA_b1617_at narZ_b1468_at 0
nac_b1988_at ydiQ_b1697_at 0
uidA_b1617_at alkA_b2068_at 0
b2248_at b1310_at 0
uidA_b1617_at fdnG_b1474_at 0
ydaK_b1339_at b1085_at 0
ydaK_b1339_at ydaO_b1344_at 0
ydaK_b1339_at flxA_b1566_at 0
celD_b1735_at b1543_at 0
uidA_b1617_at b1371_at 0
b1747_at ynfM_b1596_at 0
b1747_at b1012_at 0
yhiF_b3507_at slp_b3506_at 0
nac_b1988_at thiM_b2104_at 0
yneJ_b1526_at pspD_b1307_at 0
yneJ_b1526_at b1345_at 0
b0373_s_at yi22_2_b1402_s_at 0
yagA_b0267_at ylcD_b0574_at 0
flhC_b1891_at flgK_b1082_at 0
uidA_b1617_at b1392_at 0
uidA_b1617_at ycjV_b1318_at 0
ydaK_b1339_at cheR_b1884_at 0
b2248_at b1828_at 0
ydaK_b1339_at yohG_b2138_at 0
ydaK_b1339_at b1486_at 0
ydaK_b1339_at b1444_at 0
osmE_b1739_at elaB_b2266_at 0
fliA_b1922_at fliI_b1941_at 0
nac_b1988_at thiD_b2103_at 0
yneJ_b1526_at b1489_at 0
b2248_at maoC_b1387_at 0
yneJ_b1526_at flxA_b1566_at 0
uidA_b1617_at b1345_at 0
ydaK_b1339_at b1686_at 0
uidA_b1617_at ydjS_b1744_at 0
ydaK_b1339_at trpE_b1264_at 0
nac_b1988_at b1454_at 0
b1747_at b1440_at 0
b2248_at uidC_b1615_at 0
yagA_b0267_at fhiA_b0229_at 0
nac_b1988_at narV_b1465_at 0
purR_b1658_at ydiJ_b1687_at 0
nac_b1988_at yigP_b3834_at 0
yneJ_b1526_at dbpA_b1343_at 0
uidA_b1617_at ydiD_b1701_at 0
purR_b1658_at yciW_b1287_at 0
csgD_b1040_at purT_b1849_at 0
ydaK_b1339_at ydeZ_b1515_at 0
uidA_b1617_at ydiR_b1698_at 0
ydaK_b1339_at cheW_b1887_at 0
rcsB_b2217_at yojN_b2216_at 0
uidA_b1617_at b1828_at 0
uidA_b1617_at b1759_at 0
yneJ_b1526_at ydhA_b1639_at 0
ydaK_b1339_at b1587_at 0
yneJ_b1526_at b1443_at 0
b2248_at ycjP_b1312_at 0
ydaK_b1339_at b1541_at 0
ydaK_b1339_at cheY_b1882_at 0
yheN_b3345_at yrbI_b3198_at 0
yfeG_b2437_at yfdO_b2358_at 0
fnr_b1334_at b1593_at 0
b1978_at ompG_b1319_at 0
purR_b1658_at gdhA_b1761_at 0
nac_b1988_at pphA_b1838_at 0
uidA_b1617_at ydjY_b1751_at 0
purR_b1658_at hisH_b2023_at 0
yhjB_b3520_at yihF_b3861_at 0
ydaK_b1339_at flgL_b1083_at 0
uidA_b1617_at tap_b1885_at 0
ydaK_b1339_at ynbD_b1411_at 0
uidA_b1617_at rspA_b1581_at 0
ydaK_b1339_at bisZ_b1872_at 0
csgD_b1040_at ydcF_b1414_at 0
purR_b1658_at thiM_b2104_at 0
yjbK_b4046_at rfaD_b3619_at 0
ydaK_b1339_at flgG_b1078_at 0
csgD_b1040_at yddG_b1473_at 0
b1747_at b1444_at 0
osmE_b1739_at ybjP_b0865_at 0
yneJ_b1526_at b1828_at 0
yneJ_b1526_at narZ_b1468_at 0
ydaK_b1339_at ynfM_b1596_at 0
lexA_b4043_at rfaQ_b3632_at 0
ymfN_b1149_at yeeT_b2003_at 0
yneJ_b1526_at narI_b1227_at 0
yheO_b3346_at rfaD_b3619_at 0
yneJ_b1526_at b1342_at 0
b2248_at b1314_at 0
yneJ_b1526_at b1759_at 0
uidA_b1617_at ydeF_b1534_at 0
yneJ_b1526_at b1487_at 0
nac_b1988_at asr_b1597_at 0
yfeG_b2437_at b1010_at 0
ycjC_b1299_at b1297_at 0
yjbK_b4046_at hemC_b3805_at 0
yneJ_b1526_at b1444_at 0
yneJ_b1526_at ycgR_b1194_at 0
b1747_at b1337_at 0
b1747_at ydaK_b1339_at 0
ydaK_b1339_at b1747_at 0
yneJ_b1526_at bisZ_b1872_at 0
uidA_b1617_at b1834_at 0
b1978_at b0943_at 0
b1978_at yeiC_b2166_at 0
nac_b1988_at b1012_at 0
b2248_at b1012_at 0
lexA_b4043_at ynaJ_b1332_at 0
pspC_b1306_at pspD_b1307_at 0
uidA_b1617_at yeeP_b1999_at 0
b1696_at ydiR_b1698_at 0
yneJ_b1526_at narJ_b1226_at 0
osmE_b1739_at wrbA_b1004_at 0
ydaK_b1339_at ydcF_b1414_at 0
yneJ_b1526_at ydiR_b1698_at 0
uidA_b1617_at b1314_at 0
ydaK_b1339_at gdhA_b1761_at 0
dnaA_b3702_at holD_b4372_at 0
yddM_b1477_at chaC_b1218_at 0
ydaK_b1339_at b1488_at 0
ydaK_b1339_at ppsA_b1702_at 0
fliA_b1922_at b1760_at 0
ydaK_b1339_at uidB_b1616_at 0
ydaK_b1339_at leuU_b3174_at 0
ydaK_b1339_at b1834_at 0
ycjW_b1320_at b1436_at 0
uidA_b1617_at ydeY_b1514_at 0
b1284_at ycjW_b1320_at 0
ycjW_b1320_at b1284_at 0
yneJ_b1526_at b1360_at 0
yagA_b0267_at ybgQ_b0718_at 0
yneJ_b1526_at ydaL_b1340_at 0
yfeG_b2437_at b1425_at 0
rhaR_b3906_at yiaA_b3562_at 0
uidA_b1617_at ydbS_b1393_at 0
b1978_at b1640_at 0
fnr_b1334_at bioC_b0777_at 0
b1978_at feaB_b1385_at 0
nac_b1988_at rfaQ_b3632_at 0
purR_b1658_at yciH_b1282_at 0
uidA_b1617_at b0943_at 0
ydaK_b1339_at b1760_at 0
iclR_b4018_at murB_b3972_at 0
b1747_at ydaJ_b1338_at 0
yrbA_b3190_at efp_b4147_at 0
purR_b1658_at trpD_b1263_at 0
ycjW_b1320_at b1731_at 0
b2248_at b1433_at 0
uidA_b1617_at b1640_at 0
ydaK_b1339_at yeeP_b1999_at 0
celD_b1735_at ydiR_b1698_at 0
ycfX_b1119_at cobB_b1120_at 0
uidA_b1617_at narY_b1467_at 0
uidA_b1617_at ynbF_b1389_at 0
purR_b1658_at thiD_b2103_at 0
yhcK_b3226_at grxC_b3610_at 0
ydhB_b1659_at b1771_at 0
fecI_b4293_at fhuF_b4367_at 0
uidA_b1617_at yehP_b2121_at 0
yneJ_b1526_at uidC_b1615_at 0
nac_b1988_at appA_b0980_at 0
nac_b1988_at ydaK_b1339_at 0
ydaK_b1339_at nac_b1988_at 0
yfeG_b2437_at yeaV_b1801_at 0
cbl_b1987_at ydiT_b1700_at 0
uidA_b1617_at cpsB_b2049_at 0
uidA_b1617_at b1648_at 0
csgD_b1040_at b1668_at 0
uidA_b1617_at narI_b1227_at 0
ydaK_b1339_at wcaG_b2052_at 0
dnaA_b3702_at gmk_b3648_at 0
nac_b1988_at b1484_at 0
yneJ_b1526_at ydeZ_b1515_at 0
fnr_b1334_at flhA_b1879_at 0
b1978_at yeaW_b1802_at 0
yijC_b3963_at yijD_b3964_at 0
yheO_b3346_at dam_b3387_at 0
yrbA_b3190_at prfB_b2891_at 0
csgD_b1040_at trpL_b1265_at 0
yheO_b3346_at yhbN_b3200_at 0
uidA_b1617_at b1443_at 0
yneJ_b1526_at b1690_at 0
fliA_b1922_at b1044_at 0
nac_b1988_at trpE_b1264_at 0
ydaK_b1339_at bioA_b0774_at 0
b1978_at b1489_at 0
nac_b1988_at b1341_at 0
sohA_b3129_at yhaV_b3130_at 0
ydaK_b1339_at b1436_at 0
b1747_at ycdG_b1006_at 0
uidA_b1617_at b1543_at 0
csgD_b1040_at trpA_b1260_at 0
b2248_at b2099_at 0
uidA_b1617_at narG_b1224_at 0
csgD_b1040_at trpC_b1262_at 0
ydaS_b1357_at b1327_at 0
purR_b1658_at trpC_b1262_at 0
b2248_at bisZ_b1872_at 0
ycjW_b1320_at yeaW_b1802_at 0
yneJ_b1526_at b1463_at 0
ycjW_b1320_at b1771_at 0
feaR_b1384_at b1345_at 0
ydaK_b1339_at rspA_b1581_at 0
feaR_b1384_at b1012_at 0
frvR_b3897_at yigE_b3815_at 0
yneJ_b1526_at b1012_at 0
ycaN_b0900_at ycbO_b0936_at 0
b1978_at uidA_b1617_at 0
uidA_b1617_at b1978_at 0
yneJ_b1526_at flgM_b1071_at 0
uidA_b1617_at wcaJ_b2047_at 0
nac_b1988_at b1488_at 0
uidA_b1617_at recT_b1349_at 0
uidA_b1617_at yeaX_b1803_at 0
b1978_at maoC_b1387_at 0
flhC_b1891_at flgL_b1083_at 0
b1284_at yddG_b1473_at 0
uidA_b1617_at trpE_b1264_at 0
b1978_at uidB_b1616_at 0
ydaK_b1339_at motB_b1889_at 0
ydaK_b1339_at yeaV_b1801_at 0
b2248_at lhr_b1653_at 0
uidA_b1617_at b1513_at 0
nac_b1988_at ydaS_b1357_at 0
ydaS_b1357_at nac_b1988_at 0
yneJ_b1526_at trpE_b1264_at 0
fliA_b1922_at fliC_b1923_at 0
uidA_b1617_at b1444_at 0
uidA_b1617_at pin_b1158_at 0
yneJ_b1526_at flgF_b1077_at 0
uidA_b1617_at b1592_at 0
nac_b1988_at ydiT_b1700_at 0
b2248_at yfdN_b2357_at 0
b1747_at wcaI_b2050_at 0
b1696_at gdhA_b1761_at 0
b1747_at trpE_b1264_at 0
celD_b1735_at b1509_at 0
uidA_b1617_at b1310_at 0
yneJ_b1526_at b1008_at 0
yneJ_b1526_at flgA_b1072_at 0
ydhB_b1659_at b1543_at 0
rhaR_b3906_at yiaB_b3563_at 0
ydaK_b1339_at bioC_b0777_at 0
yneJ_b1526_at yohG_b2138_at 0
yneJ_b1526_at b1341_at 0
nac_b1988_at b1428_at 0
ydaK_b1339_at yedL_b1932_at 0
yheO_b3346_at yrbH_b3197_at 0
b1978_at b1345_at 0
b1696_at lhr_b1653_at 0
b1696_at b1771_at 0
uidA_b1617_at ychG_b1239_at 0
b1696_at b1444_at 0
nac_b1988_at potG_b0855_at 0
ydaK_b1339_at b1443_at 0
csgD_b1040_at aroD_b1693_at 0
b2248_at ompG_b1319_at 0
yggD_b2929_at yrbH_b3197_at 0
rpoE_b2573_at rseA_b2572_at 0
b2248_at feaB_b1385_at 0
yneJ_b1526_at b1485_at 0
ycjW_b1320_at b1624_at 0
ydaK_b1339_at b1759_at 0
ydaK_b1339_at flgM_b1071_at 0
uidA_b1617_at flhE_b1878_at 0
b1696_at b1360_at 0
b2248_at uidB_b1616_at 0
b0373_s_at tra5_3_b1026_s_at 0
uidA_b1617_at tynA_b1386_at 0
uidA_b1617_at ydaJ_b1338_at 0
b2248_at ynbF_b1389_at 0
ycjW_b1320_at ydhO_b1655_at 0
uidA_b1617_at yddA_b1496_at 0
b1747_at ydeY_b1514_at 0
ycaN_b0900_at ycaK_b0901_at 0
feaR_b1384_at b1423_at 0
nac_b1988_at ynaJ_b1332_at 0
uidA_b1617_at b0941_at 0
uidA_b1617_at narV_b1465_at 0
yneJ_b1526_at narG_b1224_at 0
ydaK_b1339_at yneJ_b1526_at 0
yneJ_b1526_at ydaK_b1339_at 0
nac_b1988_at b1686_at 0
b1696_at b1648_at 0
yneJ_b1526_at ydaJ_b1338_at 0
rhaR_b3906_at rhaT_b3907_at 0
fnr_b1334_at b1008_at 0
yneJ_b1526_at b1592_at 0
ydhB_b1659_at b1410_at 0
yfeG_b2437_at wzb_b2061_at 0
nac_b1988_at hemD_b3804_at 0
b2248_at b2246_at 0
ydaS_b1357_at ydaW_b1361_at 0
lrp_b0889_at pntA_b1603_at 0
yneJ_b1526_at ydjS_b1744_at 0
ydaK_b1339_at ydhU_b1670_at 0
cbl_b1987_at thiM_b2104_at 0
uidA_b1617_at fdnH_b1475_at 0
ydaS_b1357_at narV_b1465_at 0
b1696_at yddG_b1473_at 0
feaR_b1384_at mcrA_b1159_at 0
yeaM_b1790_at yeaN_b1791_at 0
yrbA_b3190_at murA_b3189_at 0
purR_b1658_at aroD_b1693_at 0
nac_b1988_at glyT_b3978_at 0
dnaA_b3702_at amiB_b4169_at 0
uidA_b1617_at ydaU_b1359_at 0
yheN_b3345_at rfaD_b3619_at 0
iclR_b4018_at spoU_b3651_at 0
celD_b1735_at ydbD_b1407_at 0
b1978_at b1462_at 0
ydaK_b1339_at b1592_at 0
b1978_at b1690_at 0
yneJ_b1526_at fdnG_b1474_at 0
b2248_at yebB_b1862_at 0
rpoN_b3202_at yhbH_b3203_at 0
yjbK_b4046_at ygfY_b2897_at 0
ydaK_b1339_at ydiR_b1698_at 0
ydaK_b1339_at ydhA_b1639_at 0
b2248_at pin_b1158_at 0
ydaK_b1339_at flgK_b1082_at 0
ydaK_b1339_at flgA_b1072_at 0
b1747_at yneB_b1517_at 0
uidA_b1617_at b1202_at 0
nac_b1988_at glnK_b0450_at 0
b1284_at b1844_at 0
purR_b1658_at ynaJ_b1332_at 0
nac_b1988_at b1815_at 0
ydaK_b1339_at flgI_b1080_at 0
yneJ_b1526_at maoC_b1387_at 0
fadR_b1187_at btuC_b1711_at 0
dnaA_b3702_at glmU_b3730_at 0
yneJ_b1526_at b1746_at 0
ydaK_b1339_at b1463_at 0
ydaK_b1339_at yddA_b1496_at 0
b0373_s_at yi22_1_b0361_s_at 0
ydhB_b1659_at ydiB_b1692_at 0
purR_b1658_at trpA_b1260_at 0
yheN_b3345_at yjeQ_b4161_at 0
ydaK_b1339_at b1640_at 0
yneJ_b1526_at b1760_at 0
uidA_b1617_at b1746_at 0
yneJ_b1526_at ybiW_b0823_at 0
purR_b1658_at yecS_b1918_at 0
ydaK_b1339_at b1601_at 0
yneJ_b1526_at ynbD_b1411_at 0
ymfN_b1149_at b1337_at 0
cbl_b1987_at trpL_b1265_at 0
rhaR_b3906_at yheI_b3331_at 0
b1978_at lar_b1348_at 0
yneJ_b1526_at b1742_at 0
b1978_at yeaX_b1803_at 0
uidA_b1617_at ybfM_b0681_at 0
ycjW_b1320_at ynbD_b1411_at 0
yneJ_b1526_at tynA_b1386_at 0
b1978_at bisZ_b1872_at 0
purR_b1658_at ydeD_b1533_at 0
b2248_at b1759_at 0
nac_b1988_at eco_b2209_at 0
ymfN_b1149_at yeaW_b1802_at 0
ydaK_b1339_at ydiJ_b1687_at 0
b2248_at ychG_b1239_at 0
yheN_b3345_at yqiB_b3033_at 0
nac_b1988_at b1010_at 0
uidA_b1617_at ydaL_b1340_at 0
purR_b1658_at b1657_at 0
nac_b1988_at thrT_b3979_f_at 0
tdcR_b3119_at yiiG_b3896_at 0
yneJ_b1526_at b1484_at 0
yneJ_b1526_at b2387_at 0
yneJ_b1526_at alkA_b2068_at 0
nac_b1988_at b1695_at 0
ydaK_b1339_at ydiQ_b1697_at 0
b2248_at ydeF_b1534_at 0
yheN_b3345_at psd_b4160_at 0
ycjW_b1320_at uidC_b1615_at 0
ydaK_b1339_at b1012_at 0
tdcR_b3119_at b3975_at 0
yeiL_b2163_at yeiC_b2166_at 0
nac_b1988_at yeaW_b1802_at 0
prpD_b0334_at prpC_b0333_at 0
purR_b1658_at rnb_b1286_at 0
yneJ_b1526_at yeaN_b1791_at 0
b1747_at b1011_at 0
b1978_at ycbE_b0933_at 0
ydaK_b1339_at b1433_at 0
yneJ_b1526_at b1648_at 0
yneJ_b1526_at narV_b1465_at 0
yneJ_b1526_at flhA_b1879_at 0
fnr_b1334_at ydeZ_b1515_at 0
ycjW_b1320_at yddG_b1473_at 0
slyA_b1642_at ycgL_b1179_at 0
b1696_at pphA_b1838_at 0
b1747_at b1513_at 0
celD_b1735_at ydjE_b1769_at 0
b1696_at celD_b1735_at 0
celD_b1735_at b1696_at 0
slyA_b1642_at yciI_b1251_at 0
uidA_b1617_at b1410_at 0
yhjB_b3520_at yjgY_b4276_at 0
ycaN_b0900_at recE_b1350_at 0
tdcR_b3119_at yhaB_b3120_at 0
csgD_b1040_at potG_b0855_at 0
yfeG_b2437_at wcaB_b2058_at 0
tdcR_b3119_at yhiL_b3490_at 0
celD_b1735_at ydiD_b1701_at 0
b1696_at yeaW_b1802_at 0
feaR_b1384_at ydaQ_b1346_at 0
yagA_b0267_at speF_b0693_at 0
b1978_at feaR_b1384_at 0
feaR_b1384_at b1978_at 0
yneJ_b1526_at flhE_b1878_at 0
ydhB_b1659_at b1624_at 0
yfeG_b2437_at b0872_at 0
ydaK_b1339_at ydjS_b1744_at 0
b2248_at b2100_at 0
cbl_b1987_at ydjC_b1733_at 0
ydaK_b1339_at asr_b1597_at 0
uidA_b1617_at ynbD_b1411_at 0
purR_b1658_at yecP_b1871_at 0
csgD_b1040_at gdhA_b1761_at 0
uidA_b1617_at cheB_b1883_at 0
lrp_b0889_at pntB_b1602_at 0
purR_b1658_at b1180_at 0
uidA_b1617_at ydbP_b1390_at 0
nac_b1988_at yddG_b1473_at 0
uidA_b1617_at b1547_at 0
nac_b1988_at bioC_b0777_at 0
b1696_at ydaU_b1359_at 0
yjbK_b4046_at yigZ_b3848_at 0
ydaK_b1339_at ycbF_b0944_at 0
cpxR_b3912_at yihZ_b3887_at 0
fnr_b1334_at ppsA_b1702_at 0
purR_b1658_at b1624_at 0
uidA_b1617_at b1394_at 0
ydaK_b1339_at cheZ_b1881_at 0
yfeG_b2437_at wza_b2062_at 0
uidA_b1617_at ydaT_b1358_at 0
csgD_b1040_at chaC_b1218_at 0
b1284_at b1624_at 0
fnr_b1334_at yecH_b1906_at 0
csgD_b1040_at thiM_b2104_at 0
yneJ_b1526_at b1543_at 0
ydaK_b1339_at narU_b1469_at 0
uidA_b1617_at ydiJ_b1687_at 0
yhjB_b3520_at yiaA_b3562_at 0
rhaS_b3905_at yijF_b3944_at 0
b1284_at gdhA_b1761_at 0
ydaK_b1339_at flhE_b1878_at 0
ydaS_b1357_at b1436_at 0
ymfN_b1149_at ydaH_b1336_at 0
nac_b1988_at ycbF_b0944_at 0
uidA_b1617_at ydiB_b1692_at 0
uidA_b1617_at ydaK_b1339_at 0
ydaK_b1339_at uidA_b1617_at 0
nac_b1988_at yigR_b3835_at 0
b1696_at ydhU_b1670_at 0
uidA_b1617_at narW_b1466_at 0
uidA_b1617_at ydjE_b1769_at 0
yheN_b3345_at dapF_b3809_at 0
yneJ_b1526_at gdhA_b1761_at 0
uidA_b1617_at b2387_at 0
yheO_b3346_at grxC_b3610_at 0
yfeG_b2437_at ycbF_b0944_at 0
ydaK_b1339_at relF_b1562_at 0
yneJ_b1526_at yddA_b1496_at 0
csgD_b1040_at bioC_b0777_at 0
fis_b3261_at yhdG_b3260_at 1
gutM_b2706_at srlD_b2705_at 1
betI_b0313_at betB_b0312_at 1
csgD_b1040_at csgE_b1039_at 1
yhiE_b3512_at hdeA_b3510_at 1
yhiE_b3512_at hdeB_b3509_at 1
csgD_b1040_at csgF_b1038_at 1
yhiE_b3512_at slp_b3506_at 1
gutM_b2706_at srlE_b2703_at 1
yhiE_b3512_at hdeD_b3511_at 1
csgD_b1040_at csgG_b1037_at 1
dnaA_b3702_at dnaN_b3701_at 1
gutM_b2706_at srlB_b2704_at 1
lexA_b4043_at dinF_b4044_at 1
yhiW_b3515_at yhiX_b3516_at 1
yhiX_b3516_at yhiW_b3515_at 1
gutM_b2706_at srlA_b2702_at 1
flhC_b1891_at flgE_b1076_at 1
gatR_2_b2090_f_at gatD_b2091_at 1
flhC_b1891_at flgC_b1074_at 1
lexA_b4043_at recA_b2699_at 1
b2531_at yfhO_b2530_at 1
dnaA_b3702_at recF_b3700_at 1
flhC_b1891_at flgG_b1078_at 1
flhC_b1891_at flgB_b1073_at 1
yhiE_b3512_at gadA_b3517_at 1
flhC_b1891_at flgH_b1079_at 1
flhC_b1891_at flgI_b1080_at 1
flhC_b1891_at flgF_b1077_at 1
yhiE_b3512_at gadB_b1493_at 1
lexA_b4043_at yebG_b1848_at 1
fnr_b1334_at narG_b1224_at 1
yhiE_b3512_at yhiD_b3508_at 1
flhC_b1891_at flgM_b1071_at 1
flhC_b1891_at flgD_b1075_at 1
lexA_b4043_at dinD_b3645_at 1
lexA_b4043_at recN_b2616_at 1
flhC_b1891_at fliA_b1922_at 1
lldR_b3604_at lldP_b3603_at 1
lexA_b4043_at sulA_b0958_at 1
tdcA_b3118_at tdcB_b3117_at 1
flhC_b1891_at flgA_b1072_at 1
rhaS_b3905_at rhaB_b3904_at 1
flhC_b1891_at fliM_b1945_at 1
flhC_b1891_at fliN_b1946_at 1
rhaR_b3906_at rhaS_b3905_at 1
rhaS_b3905_at rhaR_b3906_at 1
b2531_at b2529_at 1
fnr_b1334_at narJ_b1226_at 1
lexA_b4043_at dinI_b1061_at 1
flhC_b1891_at flgN_b1070_at 1
gatR_2_b2090_f_at gatC_b2092_at 1
lexA_b4043_at oraA_b2698_at 1
yhiX_b3516_at gadA_b3517_at 1
flhC_b1891_at b1904_at 1
fnr_b1334_at narI_b1227_at 1
flhC_b1891_at flgJ_b1081_at 1
flhC_b1891_at fliL_b1944_at 1
nac_b1988_at gdhA_b1761_at 1
purR_b1658_at pyrD_b0945_at 1
flhD_b1892_at flgB_b1073_at 1
flhC_b1891_at flhA_b1879_at 1
fnr_b1334_at narH_b1225_at 1
feaR_b1384_at feaB_b1385_at 1
fnr_b1334_at fdnG_b1474_at 1
